# Supplementary material for: Microstructural Analysis of the Human Scapula: Mandibular Bone Tissue Engineering Perspectives
Source: J Funct Biomater. 2024 Dec 20;15(12):386. doi: 10.3390/jfb15120386 (PMC11678577; doi:10.3390/jfb15120386)
Supplement: Supplementary file 1 [file jfb-15-00386-s001.zip]

Archive with 1 entries (1 files):
- jfb-3349590-supplementary.pdf
